# Supplementary material for: Thiosulfinate-Enriched Allium sativum Extract Exhibits Differential Effects between Healthy and Sepsis Patients: The Implication of HIF-1α
Source: Int J Mol Sci. 2023 Mar 25;24(7):6234. doi: 10.3390/ijms24076234 (PMC10094690; doi:10.3390/ijms24076234)
Supplement: Supplementary file 1 [file ijms-24-06234-s001.zip]

Archive with 1 entries (1 files):
- ijms-2266052-supplementary.pdf
